# Supplementary material for: Molecular diagnosis of Trichuris trichiura: Prevalence and associated risk factors in children under five living in a malaria-endemic area in Papua, Indonesia
Source: PLoS One. 2025 Nov 4;20(11):e0335643. doi: 10.1371/journal.pone.0335643 (PMC12585096; doi:10.1371/journal.pone.0335643)
Supplement: S5 File — (XLSX) [file pone.0335643.s005.xlsx]

## Sheet: Timika dataset
No	Age_mo	Weight_kg	Height_cm	Hb	Trich_micros	EPGTrich	TotalEPG	CQ	Fluoresecneintencity	TrichPCRgr	Malaria_Species	alum	hookworm
1	13	08:50:00	72	12.7	No	0	#NULL!	0	#NULL!	0	Neg	No	No
2	19	10:50:00	84	12.8	No	0	#NULL!	0	#NULL!	0	Neg	Yes	No
3	8	08:30:00	59	13.7	No	0	#NULL!	0	#NULL!	0	Neg	No	No
4	12	14:00:00	75	10.4	No	0	#NULL!	0	#NULL!	0	Pf	Yes	No
5	12	15:00:00	80	9.1	Yes	24	1	30.04	7.72823	1	Neg	Yes	Yes
6	36	09:00:00	100	10	No	0	#NULL!	31.08	3.78582	1	Neg	Yes	Yes
7	29	13:50:00	99	5.7	No	0	#NULL!	35.25	0.216521	1	Mix	No	No
8	27	09:50:00	79	5.2	No	0	#NULL!	0	#NULL!	0	Neg	No	No
9	48	15:50:00	99.4	10.5	No	0	#NULL!	0	#NULL!	0	Neg	No	No
10	39	12:00:00	77	7.8	No	0	#NULL!	0	#NULL!	0	Pv	Yes	No
11	24	11:00:00	79	11	No	0	#NULL!	0	#NULL!	0	Neg	No	No
12	30	14:00:00	94	11	No	0	#NULL!	0	#NULL!	0	Pv	Yes	No
13	16	10:00:00	81	13.1	No	0	#NULL!	0	#NULL!	0	Neg	No	No
14	27	10:50:00	88	12.1	No	0	#NULL!	0	#NULL!	0	Neg	No	No
15	24	15:00:00	80	11.5	No	0	#NULL!	0	#NULL!	0	Neg	No	No
16	54	15:00:00	110	11.7	No	0	#NULL!	0	#NULL!	0	Neg	No	No
17	30	13:00:00	99	11.9	No	0	#NULL!	0	#NULL!	0	Neg	No	No
18	24	11:00:00	82	11.2	No	0	#NULL!	0	#NULL!	0	Neg	No	No
19	36	09:00:00	87	11.5	No	0	#NULL!	0	#NULL!	0	Pv	No	No
20	48	15:00:00	105	9	No	0	#NULL!	0	#NULL!	0	Neg	No	No
21	36	12:00:00	95	11.4	No	0	#NULL!	0	#NULL!	0	Neg	No	No
22	36	12:50:00	80	12.3	No	0	#NULL!	0	#NULL!	0	Pv	No	No
23	4	07:00:00	60	12.8	No	0	#NULL!	0	#NULL!	0	Neg	No	No
24	12	10:00:00	80	10.6	No	0	#NULL!	0	#NULL!	0	Neg	No	No
25	13	08:50:00	73	11.3	No	0	#NULL!	0	#NULL!	0	Neg	No	No
26	42	13:00:00	110	12.8	No	0	#NULL!	0	#NULL!	0	Neg	No	No
27	9	13:50:00	69	10.1	No	0	#NULL!	0	#NULL!	0	Neg	No	Yes
28	9	08:00:00	70	11.1	No	0	#NULL!	0	#NULL!	0	Neg	No	No
29	19	08:00:00	75	13	No	0	#NULL!	0	#NULL!	0	Neg	No	No
30	32	09:50:00	86	12.1	No	0	#NULL!	0	#NULL!	0	Neg	No	No
31	22	11:00:00	82	11.6	No	0	#NULL!	0	#NULL!	0	Neg	Yes	No
32	48	10:50:00	90	11.7	No	0	#NULL!	0	#NULL!	0	Neg	No	No
33	21	09:00:00	98	7.4	No	0	#NULL!	0	#NULL!	0	Neg	No	No
34	36	15:00:00	100.2	12.5	No	0	#NULL!	33.88	0.554319	1	Neg	No	No
35	42	17:00:00	100	17.2	No	0	#NULL!	32.97	1.035	1	Neg	No	No
36	12	7.4	68	10.6	No	0	#NULL!	0	#NULL!	0	Neg	No	No
37	9	06:00:00	68	10.5	No	0	#NULL!	0	#NULL!	0	Neg	No	No
38	12	08:00:00	67	10.9	No	0	#NULL!	0	#NULL!	0	Neg	No	No
39	19	10:50:00	77	10.1	No	0	#NULL!	0	#NULL!	0	Neg	No	No
40	18	10:00:00	81	13.4	No	0	#NULL!	0	#NULL!	0	Neg	No	No
41	18	09:00:00	76	11.2	No	0	#NULL!	0	#NULL!	0	Neg	Yes	No
42	33	10:00:00	84	11.9	No	0	#NULL!	34.97	0.262386	1	Neg	No	No
43	33	11:00:00	85	11.4	No	0	#NULL!	0	#NULL!	0	Neg	No	No
44	36	12:00:00	87	11.4	No	0	#NULL!	0	#NULL!	0	Neg	No	No
45	9	08:00:00	62	9.3	No	0	#NULL!	0	#NULL!	0	Neg	No	No
46	11	08:50:00	68	11.8	No	0	#NULL!	0	#NULL!	0	Neg	No	Yes
47	16	09:00:00	80	9.2	No	0	#NULL!	0	#NULL!	0	Neg	No	No
48	13	08:00:00	70	12.5	No	0	#NULL!	0	#NULL!	0	Neg	No	No
49	15	07:00:00	73.5	12.4	No	0	#NULL!	0	#NULL!	0	Neg	No	No
50	30	09:50:00	74	7.4	No	0	#NULL!	0	#NULL!	0	Pv	No	No
51	16	07:00:00	68	10.5	No	0	#NULL!	35.33	0.204956	1	Neg	No	No
52	48	12:50:00	101	7.2	No	0	#NULL!	27.39	47.619	1	Neg	No	Yes
53	9	06:50:00	69	11.1	No	0	#NULL!	0	#NULL!	0	Neg	No	No
54	12	07:50:00	67	11.4	No	0	#NULL!	0	#NULL!	0	Neg	No	Yes
55	36	11:50:00	75	13.1	No	0	#NULL!	0	#NULL!	0	Neg	Yes	No
56	19	10:00:00	90	11.5	No	0	#NULL!	0	#NULL!	0	Neg	No	No
57	48	22:00:00	101	11.8	No	0	#NULL!	0	#NULL!	0	Neg	No	No
58	12	07:00:00	70	10.2	No	0	#NULL!	35.26	0.21504	1	Neg	No	No
59	8	08:00:00	62	12.3	No	0	#NULL!	0	#NULL!	0	Neg	No	No
60	26	10:50:00	87	12.2	No	0	#NULL!	0	#NULL!	0	Neg	No	No
61	21	12:00:00	85	12.8	No	0	#NULL!	0	#NULL!	0	Neg	No	No
62	39	11:50:00	93	10.6	No	0	#NULL!	0	#NULL!	0	Neg	No	No
63	48	15:00:00	102	14	No	0	#NULL!	0	#NULL!	0	Neg	No	No
64	15	13:00:00	72	12.3	No	0	#NULL!	0	#NULL!	0	Neg	No	No
65	36	12:50:00	91	8.3	No	0	#NULL!	36.18	0.114383	1	Pv	No	No
66	16	10:50:00	77	9.5	No	0	#NULL!	0	#NULL!	0	Neg	No	No
67	48	15:00:00	99	11.7	No	0	#NULL!	0	#NULL!	0	Neg	No	No
68	42	15:00:00	99	11.4	No	0	#NULL!	0	#NULL!	0	Neg	No	No
69	24	09:00:00	73	11	No	0	#NULL!	0	#NULL!	0	Neg	No	No
70	49	14:00:00	99	10.6	No	0	#NULL!	0	#NULL!	0	Neg	No	Yes
71	54	18:00:00	102.5	12	No	0	#NULL!	0	#NULL!	0	Neg	No	No
72	30	11:00:00	92	13.5	No	0	#NULL!	0	#NULL!	0	Neg	No	No
73	12	13:00:00	70	10.3	No	0	#NULL!	35.35	0.202162	1	Neg	No	No
74	8	06:00:00	68	12	No	0	#NULL!	0	#NULL!	0	Neg	No	No
75	18	09:00:00	76	13.8	No	0	#NULL!	0	#NULL!	0	Neg	No	No
76	19	10:00:00	98	11.7	No	0	#NULL!	35.28	0.212109	1	Neg	No	No
77	18	09:50:00	73	12.4	No	0	#NULL!	0	#NULL!	0	Neg	No	No
78	24	10:00:00	82	7.8	No	0	#NULL!	0	#NULL!	0	Neg	No	No
79	13	09:00:00	67	10.2	Yes	456	1	27.03	60.9621	1	Pv	Yes	Yes
80	48	12:00:00	86	12.9	Yes	720	1	29.1	14.7299	1	Neg	Yes	Yes
81	22	14:50:00	91	12.9	No	0	#NULL!	0	#NULL!	0	Neg	No	No
82	48	12:50:00	89.5	10.7	No	0	#NULL!	34.28	0.421269	1	Neg	Yes	No
83	16	13:00:00	69.5	8.6	Yes	264	1	32.93	1.0638	1	Neg	Yes	No
84	36	08:50:00	88	10	Yes	360	1	28.05	30.2761	1	Pv	Yes	No
85	18	10:00:00	93	8.6	No	0	#NULL!	29.45	11.5851	1	Neg	No	No
86	11	11:00:00	69	10.7	Yes	144	1	26.32	99.2293	1	Neg	No	No
87	58	15:50:00	100	12.5	No	0	#NULL!	37.26	0.0545155	1	Neg	Yes	No
88	36	12:00:00	107	11.9	Yes	144	1	32.3	1.63908	1	Neg	Yes	No
89	8	13:50:00	66	10.5	No	0	#NULL!	0	#NULL!	0	Neg	Yes	No
90	39	07:00:00	91	10.9	Yes	408	1	26.96	63.9617	1	Neg	No	No
91	57	14:00:00	84	12.9	No	0	#NULL!	0	#NULL!	0	Neg	No	No
92	24	11:00:00	82	11.3	No	0	#NULL!	0	#NULL!	0	Neg	No	No
93	4	05:50:00	61	12	No	0	#NULL!	0	#NULL!	0	Neg	No	No
94	9	09:00:00	65	11.7	No	0	#NULL!	0	#NULL!	0	Neg	No	No
95	24	09:00:00	77	12.1	No	0	#NULL!	0	#NULL!	0	Neg	No	No
96	36	11:50:00	90	11.8	Yes	384	1	27.75	37.1963	1	Neg	Yes	No
97	36	13:50:00	102.5	16	No	0	#NULL!	0	#NULL!	0	Neg	No	No
98	36	11:50:00	75	9.9	No	0	#NULL!	35.64	0.165684	1	Pf	No	No
99	9	09:00:00	66	10.1	No	0	#NULL!	0	#NULL!	0	Neg	No	No
100	19	10:00:00	80	11.6	No	0	#NULL!	0	#NULL!	0	Neg	No	No
101	48	03:50:00	98.5	17.1	No	0	#NULL!	0	#NULL!	0	Neg	No	No
102	12	12:50:00	75	10.9	No	0	#NULL!	0	#NULL!	0	Neg	No	No
103	6	06:00:00	65	11.7	No	0	#NULL!	0	#NULL!	0	Neg	No	No
104	18	12:00:00	65	7.7	No	0	#NULL!	35.57	0.173836	1	Neg	No	No
105	36	11:00:00	83	20.9	No	0	#NULL!	37.86	0.0361177	1	Neg	Yes	No
106	19	10:00:00	79	9.9	No	0	#NULL!	0	#NULL!	0	Neg	No	No
107	24	14:50:00	88.5	17.8	Yes	2256	2	27.08	58.9061	1	Neg	No	No
108	24	13:50:00	94	11.6	Yes	744	1	34.36	0.398768	1	Neg	Yes	No
109	19	09:50:00	81	13.5	No	0	#NULL!	0	#NULL!	0	Neg	No	No
110	24	14:00:00	92	12.5	No	0	#NULL!	0	#NULL!	0	Neg	No	No
111	36	14:00:00	92	13.4	No	0	#NULL!	0	#NULL!	0	Neg	No	No
112	26	12:00:00	87	14.8	No	0	#NULL!	0	#NULL!	0	Neg	No	No
113	18	09:00:00	75	15.4	No	0	#NULL!	0	#NULL!	0	Neg	No	No
114	48	14:50:00	95	11.7	No	0	#NULL!	0	#NULL!	0	Neg	No	No
115	18	09:00:00	80	9.4	Yes	72	1	28.35	24.6434	1	Pv	Yes	No
116	18	14:00:00	77	10.9	No	0	#NULL!	0	#NULL!	0	Neg	Yes	No
117	22	04:00:00	88	10.2	No	0	#NULL!	0	#NULL!	0	Neg	No	No
118	48	09:00:00	100	11.4	Yes	48	1	31.89	2.1716	1	Neg	No	No
119	22	09:50:00	75	11.9	No	0	#NULL!	0	#NULL!	0	Neg	No	No
120	19	10:00:00	76	12.1	No	0	#NULL!	0	#NULL!	0	Neg	No	No
121	36	10:50:00	90	12.6	No	0	#NULL!	0	#NULL!	0	Neg	No	No
122	6	08:00:00	68	9.9	No	0	#NULL!	0	#NULL!	0	Neg	No	No
124	24	12:00:00	90	13.2	No	0	#NULL!	0	#NULL!	0	Neg	No	No
125	24	10:00:00	82	12.8	No	0	#NULL!	36.6	0.0857433	1	Neg	Yes	No
126	11	14:00:00	80	11.5	No	0	#NULL!	0	#NULL!	0	Neg	No	No
127	16	09:50:00	81	12.1	No	0	#NULL!	0	#NULL!	0	Neg	No	No
128	36	11:00:00	86	10.7	Yes	288	1	24.09	458.332	1	Neg	No	No
129	36	15:00:00	95.8	12.2	No	0	#NULL!	0	#NULL!	0	Neg	No	No
130	19	10:00:00	82	9.6	No	0	#NULL!	34.89	0.277192	1	Neg	Yes	No
131	12	09:00:00	74	10.5	No	0	#NULL!	0	#NULL!	0	Neg	No	No
132	36	14:00:00	95	13.7	Yes	360	1	29.91	8.44929	1	Neg	Yes	No
133	24	12:00:00	85	10.1	No	0	#NULL!	0	#NULL!	0	Neg	No	No
134	15	08:50:00	99	10.4	No	0	#NULL!	0	#NULL!	0	Neg	No	No
135	2	05:50:00	48	9.4	No	0	#NULL!	0	#NULL!	0	Neg	No	No
136	21	11:00:00	75	11.5	No	0	#NULL!	0	#NULL!	0	Neg	No	No
137	13	08:00:00	73.5	11.1	No	0	#NULL!	35.78	0.150508	1	Neg	No	No
138	48	15:00:00	93	10.1	No	0	#NULL!	0	#NULL!	0	Neg	No	Yes
139	45	13:50:00	95	11.7	No	0	#NULL!	0	#NULL!	0	Neg	Yes	No
140	8	15:50:00	67	10.3	No	0	#NULL!	0	#NULL!	0	Neg	No	Yes
141	12	14:00:00	72	12.6	No	0	#NULL!	0	#NULL!	0	Neg	No	No
142	48	15:00:00	106	13.2	No	0	#NULL!	33.9	0.546764	1	Neg	Yes	No
143	19	09:50:00	79	10.7	No	0	#NULL!	0	#NULL!	0	Neg	No	No
144	57		153	12.4	No	0	#NULL!	35.52	0.179904	1	Neg	No	No
145	36	12:00:00	90	12	No	0	#NULL!	0	#NULL!	0	Neg	No	No
146	8	07:00:00	60	13	No	0	#NULL!	0	#NULL!	0	Pv	No	No
147	42	11:50:00	88	11.6	No	0	#NULL!	0	#NULL!	0	Neg	Yes	No
148	48	16:50:00	101	11.8	No	0	#NULL!	28.5	22.2331	1	Neg	Yes	No
149	48	14:50:00	88	13.1	No	0	#NULL!	0	#NULL!	0	Neg	No	No
150	30	11:50:00	88	13.1	No	0	#NULL!	35.46	0.187465	1	Neg	No	No
151	36	10:50:00	89	10.2	No	0	#NULL!	0	#NULL!	0	Pv	No	No
152	12	08:00:00	87	12	No	0	#NULL!	37.15	0.0587895	1	Neg	No	No
153	55	08:50:00	100	10.8	No	0	#NULL!	36.79	0.0752627	1	Neg	No	No
154	12	06:00:00	70	12.4	No	0	#NULL!	0	#NULL!	0	Neg	No	No
155	13	08:50:00	70	11.5	No	0	#NULL!	0	#NULL!	0	Neg	No	No
156	42	16:00:00	87	12.8	No	0	#NULL!	35.91	0.137664	1	Neg	No	No
157	19	10:00:00	85	8.3	No	0	#NULL!	0	#NULL!	0	Pv	No	No
158	48	16:00:00	97	12.2	No	0	#NULL!	36.76	0.0768281	1	Neg	No	No
159	1	04:50:00	57	12.1	No	0	#NULL!	34.58	0.342894	1	Neg	No	No
160	48	15:50:00	99.6	10.3	No	0	#NULL!	35.22	0.221024	1	Pv	Yes	Yes
161	36		125	13.5	No	0	#NULL!	0	#NULL!	0	Neg	Yes	No
162	13	11:00:00	68.5	8.3	No	0	#NULL!	0	#NULL!	0	Neg	Yes	No
163	48	14:50:00	96	8.6	No	0	#NULL!	33.94	0.531961	1	Neg	No	No
164	24	10:00:00	82	10.7	No	0	#NULL!	35.63	0.166825	1	Neg	No	No
165	11	07:00:00	67.5	9	No	0	#NULL!	0	#NULL!	0	Neg	No	No
166	24	09:00:00	102	11.3	Yes	648	1	31.04	3.89117	1	Neg	No	No
167	48	14:00:00	98	12.1	Yes	5760	2	35.4	0.195344	1	Neg	No	Yes
168	48		125	7.8	Yes	48	1	35.66	0.163426	1	Neg	No	Yes
169	24	08:50:00	81	11.7	Yes	96	1	34.69	0.317965	1	Neg	No	No
170	18	12:00:00	83	9.8	Yes	5184	2	32.4	1.53038	1	Neg	Yes	Yes
171	36	07:50:00	77	9.6	Yes	168	1	30.85	4.43302	1	Pv	Yes	No
172	24	10:50:00	89	14.5	Yes	2424	2	26.86	68.5046	1	Neg	Yes	No
173	24	12:00:00	62	11.5	Yes	360	1	31.06	3.83813	1	Neg	Yes	No
174	39	12:00:00	91	11.5	Yes	480	1	30.18	7.02037	1	Neg	Yes	Yes
175	36	15:50:00	99	8.4	Yes	96	1	0	#NULL!	0	Pv	Yes	Yes
176	32	10:00:00	97	12.1	No	0	#NULL!	0	#NULL!	0	Neg	No	No
177	26	08:50:00	71	10.1	No	0	#NULL!	0	#NULL!	0	Neg	No	No
178	4	08:00:00	64	11.7	No	0	#NULL!	0	#NULL!	0	Neg	No	No
179	9	11:00:00	70	13.8	No	0	#NULL!	0	#NULL!	0	Neg	No	No
180	24	13:50:00	83.5	9.8	No	0	#NULL!	0	#NULL!	0	Neg	No	No
181	36	17:50:00	90	15.1	No	0	#NULL!	0	#NULL!	0	Neg	No	No
182	55	16:50:00	102	13.7	No	0	#NULL!	27.91	33.33	1	Neg	No	No
